# Supplementary material for: A Systemically Administered Humanized Anti-Nav1.7 Antibody with Long-Lasting Analgesic Activity and Preserved Physiological Nociception
Source: Pharmaceutics. 2026 Jun 21;18(6):757. doi: 10.3390/pharmaceutics18060757 (PMC13306241; doi:10.3390/pharmaceutics18060757)
Supplement: Supplementary file 1 [file pharmaceutics-18-00757-s001.zip]

Archive with 1 entries (1 files):
- pharmaceutics-4321109-supplementary.pdf
